# Supplementary material for: Machine learning-based integration identifies the ferroptosis hub genes in nonalcoholic steatohepatitis
Source: Lipids Health Dis. 2024 Jan 23;23:23. doi: 10.1186/s12944-023-01988-9 (PMC10804801; doi:10.1186/s12944-023-01988-9)
Supplement: Supplementary file 1 — Additional file 1. [file 12944_2023_1988_MOESM1_ESM.xls]

## Sheet: Sheet1
Database of Sources	Series Matrix File(s)	Platforms	Normal(N)	NASH(N)
Gene Expression Omnibus database	GSE48452	GPL11532	14	18
Gene Expression Omnibus database	GSE164760	GPL13667	6	74
Gene Expression Omnibus database	GSE63067	GPL570	7	9
Gene Expression Omnibus database	GSE126848	GPL18573	14	16
Gene Expression Omnibus database	GSE61260	GPL11532	38	24
Gene Expression Omnibus database	GSE89632	GPL14951	24	19
Gene Expression Omnibus database	GSE130970	GPL16791	4	26
Gene Expression Omnibus database	Merge-Cohort(GSE130970+GSE89632)		28	45
Gene Expression Omnibus database	All Testing set(GSE48452+GSE164760+GSE63067+GSE126848+GSE61260)		79	141
Gene Expression Omnibus database	All Samples(GSE130970+GSE89632+GSE48452+GSE164760+GSE63067+GSE126848+GSE61260)		107	186
