# Supplementary material for: Machine learning-based integration identifies the ferroptosis hub genes in nonalcoholic steatohepatitis
Source: Lipids Health Dis. 2024 Jan 23;23:23. doi: 10.1186/s12944-023-01988-9 (PMC10804801; doi:10.1186/s12944-023-01988-9)
Supplement: Supplementary file 2 — Additional file 2. [file 12944_2023_1988_MOESM2_ESM.xls]

## Sheet: Sheet1
Gene Symbol	Species	Forward Primer	Reverse Primer
GRIA3	Human	TCCATCCTCCAAGCGATTATG	CTGCCTCCTGTCCATTTCTT
DHODH	Human	AGTGGTGGAACACAGGTTAC	GTCCACTGAGGTCTTGTTCTT
PRKAA2	Human	GTTCTGCTGCTGGCTTACA	ATGTGCTTCCGGTCAAAGAG
HiPure Universal RNA Kit (Shanghai, China)
RevertAid First Strand cDNA Synthesis Kit (Thermo Fisher Scientific, USA)
TB Green Premix Ex Taq II (GenStar, China)
